# Supplementary material for: Different copies of SENSITIVITY TO RED LIGHT REDUCED 1 show strong subfunctionalization in Brassica napus
Source: BMC Plant Biol. 2019 Aug 22;19:372. doi: 10.1186/s12870-019-1973-x (PMC6704554; doi:10.1186/s12870-019-1973-x)
Supplement: Supplementary file 6 — Primer sequences. (XLSX 10 kb) [file 12870_2019_1973_MOESM6_ESM.xlsx]

## Sheet: Tabelle1
		Primer name	Sequence	Purpose	Product size
		SRR1 BnC02 F	CGC GGTACC GCTCTGATCATGAAGTTCACATAG	Amplification of SRR1 Brassica napus ChrC02 copy incl 1815 bp promoter, with KpnI site for re-cloning	2609 bp
		SRR1 BnC02 R	CGC GGTACC CCAAGAAGATCAACTTAGCTGTG	Amplification of SRR1 Brassica napus ChrC02 copy incl 1815 bp promoter, with KpnI site for re-cloning	2609 bp
		SRR1 BnC09 F	GCG cctgcagg GTCGTTATTGAAATTGCAG	Amplification of SRR1 Brassica napus ChrC09 copy incl 1689 bp promoter, with SbfI site for re-cloning	2564 bp
		SRR1 BnC09 R	GCG cctgcagg CTTATGGCTAAAATTATGCAG	Amplification of SRR1 Brassica napus ChrC09 copy incl 1689 bp promoter, with SbfI site for re-cloning	2564 bp
		SRR1 BnA02 F	GCG cctgcagg CTAATCAATTTTTGAGAACTCC	Amplification of SRR1 Brassica napus ChrC09 copy incl 1838 bp promoter, with SbfI site for re-cloning	2497 bp
		SRR1 BnA02 R	GCG cctgcagg GGATAGACAATACAAAGACCTG	Amplification of SRR1 Brassica napus ChrC09 copy incl 1838 bp promoter, with SbfI site for re-cloning	2497 bp
		qPCR BnaSRR1A02F	GGCAAGCAAGAGTGAAGCTG	RT-qPCR BnaSRR1 A02 copy	172 bp
		qPCR BnaSRR1A02R	GAAACCTCGGGGCACTTGAG	RT-qPCR BnaSRR1 A02 copy	172 bp
		qPCR BnaSRR1C02F	GGTTTCAGCTCAGCATTGCG	RT-qPCR BnaSRR1 C02 copy	125 bp
		qPCR BnaSRR1C02R	CACAGTGCATCCAAGGGACT	RT-qPCR BnaSRR1 C02 copy	125 bp
		qPCR BnaSRR1C09F	CCGATCTGCCATTGTTGGTT	RT-qPCR BnaSRR1 C09 copy	147 bp
		qPCR BnaSRR1C09R	CTTGCCGTTTGCTCACAACA	RT-qPCR BnaSRR1 C09 copy	147 bp
		qPCR FT F	ACACGACACGATGAATTCCTG	RT-qPCR FT	121 bp
		qPCR FT R	CCTCCGAGAATATCTCCATTG	RT-qPCR FT	121 bp
		qPCR CDF1 F	TTTCCCGACGGTTTTAGAGG	RT-qPCR CDF1	137 bp
		qPCR CDF1 R	CCATGCTGTTGCATCTTGGA	RT-qPCR CDF1	137 bp
		qPCR TEM1 R	ATCCACTGGAAAGTCCGGTCTA	RT-qPCR TEM1	51 bp
		qPCR TEM1 R	GAATAGCCTAACCACAGTCTGAACC	RT-qPCR TEM1	51 bp
